# Supplementary material for: Association between insulin administration method and six-month neurological outcome in survivors of out-of-hospital cardiac arrest who underwent targeted temperature management
Source: PLoS One. 2022 Dec 30;17(12):e0279776. doi: 10.1371/journal.pone.0279776 (PMC9803235; doi:10.1371/journal.pone.0279776)
Supplement: S1 Data — (XLSX) [file pone.0279776.s002.xlsx]

## Sheet: Sheet1
ID	Sex (1, male; 2, female)	age (years)	Body mass index	coroanry artery dz (1, yes; 0, no)	heart failure (1, yes; 0, no)	hypertension (1, yes; 0, no)	diabetes (1, yes; 0, no)	previous stroke (1, yes; 0, no)	pulmonary dz (1, yes; 0, no)	renal dz (1, yes; 0, no)	liver cirrhosis (1, yes; 0, no)	Witness collapse (1, yes; 0, no)	Bystander CPR (1, yes; 0, no)	Shockable rhythm (1, shockable; 0, non-shockable)	cardiac etiology (1, cardiac; 0, non-cardiac)	time to ROSC	epinephrine	lactate	PaCO2	PaO2	Pre-TTM shock (1, yes; 2, no)	SOFA	Target temperature (1, 33-34; 2, 35-36)	glucose after ROSC	maximum glucose	mean glucose	SD of glucose	mininum glucose	moderatre hypoglycemia (1, yes; 0, no)	severe hypoglycemia (1, yes; 0, no)	neurological outcome (1, poor; 0, good)	insulin administration method (1, SQI; 2, IBI; 3, CII)
1	1	59	22.09	0	0	0	0	0	0	0	0	0	1	1	1	54	1	13	40.2	62.3	2	7	1	199	199	147	19.89	100	0	0	1	3
4	2	73	23.12	1	1	1	0	0	0	0	0	1	1	1	1	21		1.8	26.6	76.6	2	10	1	223	223	129.84	33.78	88	0	0	0	3
5	1	51	20.2	0	0	0	0	0	0	0	0	1	1	1	1	32	0	4.2	38	130.6	2	7	1	290	290	114.37	47.21	73	0	0	1	3
6	1	55	24.09	0	0	1	0	0	0	0	0	0	1	1	1	21	0	8	31	87	1	12	2	340	340	164.44	42.92	106	0	0	0	1
8	2	76	19.48	0	0	0	0	0	1	0	0	0	0	0	0	18	4	5.3	57.6	95.7	1	12	1	213	390	162.11	44.04	89	0	0	1	3
11	1	76	23.3	0	1	1	1	0	0	0	0	1	1	1	1	15	0	5.1	37.3	69.7	2	12	2	316	316	144.5	40.78	53	1	0	0	3
13	2	53	35.16	0	0	0	1	0	0	0	0	1	1	0	0	18	3	2.7	88.9	129	1	13	1	231	237	168.35	34.89	114	0	0	1	3
15	1	84	18.5	1	1	0	0	1	0	0	0	1	1	1	1	7	0	8.1	23	240.2	1	10	2	210	264	169.18	35.52	105	0	0	1	2
20	1	78	24.96	0	0	0	1	0	0	0	0	1	1	0	1	44	1	8	37	115	1	14	1	267	500	273.53	78.4	108	0	0	1	2
25	1	63	21.97	0	0	0	0	0	0	0	0	1	1	1	1	73	17	10.9	36	396	1	17	1	273	338	173.58	54.27	95	0	0	0	3
26	1	49	26.57	0	0	0	0	0	0	0	0	1	1	0	1	18	4	13.9	64	110	1	13	1	576	576	268.68	109.6	95	0	0	1	2
27	1	61	30.8	0	0	0	1	0	0	0	0	1	0	0	1	9	1	3.3	58	336	2	10	1	368	368	127.63	38.64	74	0	0	0	3
32	2	63	17.58	0	0	0	0	0	0	0	0	1	1	1	1	25	4	10.4	44	192	2	11	1	235	235	121.77	30.6	40	0	1	1	3
35	1	44	23.84	0	0	0	0	0	0	0	0	1	0	1	1	43	7	24	81.9	69.2	1	11	2	366	366	127.47	71.87	0	0	1	0	2
36	2	76	23.44	0	0	0	0	0	0	0	0	1	1	1	1	10	0	2.4	30.1	144.3	1	13	1	219	294	141.47	46.7	69	1	0	1	3
39	1	60	20.76	1	0	0	0	0	0	0	0	0	1	0	1	22	4	11.6	40.8	125.3	1	10	1	290	290	153.74	46.2	73	0	0	0	1
46	2	46	22.48	0	0	0	1	0	0	0	0	0	0	0	0	16	0	11.6	54.8	290.9	2	8	1	723	723	288.32	126.93	114	0	0	1	3
50	1	59	20.2	1	0	1	1	0	0	0	0	1	1	0	1	19	0	18.3	21.4	147.1	1	9	1	482	482	210.63	61.22	134	0	0	1	2
51	1	70	17.26	0	0	1	0	0	1	0	0	1	0	0	1	25	2	11.4	76	483	1	7	1	197	197	146.83	22.33	99	0	0	0	3
52	2	42	18.29	0	0	0	0	0	0	0	0	1	1	1	1	9	0	4.3	33	205	1	11	2	186	191	137.89	20.75	95	0	0	0	1
55	1	75	24.34	0	0	1	1	0	0	0	0	0	0	0	0	13	2	2	120	14	1	9	2	206	272	193.26	24.28	91	0	0	0	1
57	1	51	24.44	0	0	0	1	0	0	0	0	1	1	1	1	12	0	4.1	64.7	180	2	7	1	297	308	222.63	30.38	159	0	0	0	3
59	1	61	25.39	0	0	1	0	0	0	0	0	1	1	0	1	45	0	5.3	34	51	1	12	2	196	220	166.37	25.41	120	0	0	0	1
60	2	68	21.23	0	0	1	1	1	0	0	0	0	0	0	1	19	3	5.4	32	146	1	13	2	507	507	294.53	47.16	182	0	0	0	1
61	1	59	24.03	0	1	0	1	0	0	0	0	1	1	1	1	9	0		23.8	89.9	1	9	2		370	211.25	61.83	116	0	0	0	2
63	2	86	15.56	0	0	1	0	0	1	0	0	1	1	0	0	9	3	3	48.3	416.1	1	10	1	226	298	155.68	31.77	99	0	0	1	3
67	1	59	19.53	0	0	1	1	0	0	0	0	1	1	1	1	21	0	5.1	35	91	1	10	2	215	229	154.29	22.85	101	0	0	0	1
69	2	84	20.81	0	0	1	1	1	0	0	0	1	1	0	0	22	3	8.3	35.8	68.7	2	13	1	285	307	178.16	63.64	65	1	0	1	3
70	1	40	27.46	0	1	1	0	0	0	0	0	1	1	1	1	31	6	15	37	56	2	8	2	327	327	180.53	46.83	123	0	0	0	1
74	2	59	23.53	0	0	0	0	0	0	0	0	1	1	0	1	1	0	7.5	49.4	50	2	13	1	349	365	201.84	51.99	99	0	0	0	3
75	2	68	17.78	0	0	0	0	1	0	0	0	0	1	1	1	30	0	5.8	33	80	1	10	1	257	380	190.22	68.69	104	0	0	0	2
76	1	61	24.22	0	0	0	1	0	0	0	0	1	1	0	1	10	2		92	54	2	8	1	533	533	196.38	50.92	121	0	0	1	2
79	1	50	22.58	1	0	0	0	0	0	0	0	1	0	1	1	24	0		34	62.5	2	9	1		251	141.4	34.2	101	0	0	0	3
81	2	70	25.33	1	0	1	0	1	0	0	0	1	0	1	1	38	0	8.8	43.6	55	2	13	1	285	314	164.21	43.7	110	0	0	0	3
82	1	69	24.03	1	0	0	1	0	0	0	0	0	0	0	1	8	0	15	63	67	1	13	2	408	408	218.89	68.07	140	0	0	0	1
85	2	57	24.98	0	0	0	0	0	0	0	0	1	1	1	1	32		14.3	80	31	1	12	2	357	357	169.21	52.88	99	0	0	0	1
88	1	60	23.14	0	0	1	0	0	0	0	0	1	1	1	1	9			29.9	415.9	2	10	1	278	367	207.88	61.09	118	0	0	0	3
90	1	66	25.25	1	0	1	1	0	0	1	0	1	1	1	1	21	2	7.9	32.4	234.5	1	10	1	332	332	165.32	32.58	107	0	0	1	2
91	1	69	24.9	0	0	1	1	0	0	1	0	1	1	0	1	19	1	12.4	97.8	99.2	2	14	1	262	262	135.06	32.73	83	0	0	1	2
94	2	68	18.82	1	0	1	1	1	0	1	0	1	0	0	1	16	3	3.2	44	85	1	17	1	162	367	191.95	77.09	94	0	0	0	2
95	2	50	24.61	0	0	0	0	0	0	0	0	1	1	1	1	18	0	10.6	29	210	2	14	2	339	339	191.74	29.56	152	0	0	0	1
101	2	87	24.97	0	0	1	0	0	0	1	0	0	1	0	1	50	0		33.3	82.2	1	11	1	117	190	137.89	34.44	58	1	0	0	2
103	1	71	21.77	1	0	1	0	0	0	0	0	1	1	0	1	8	2	4.9	39.1	100.3	1	12	1	282	282	151.63	33.19	92	0	0	0	3
108	1	74	26.22	0	0	1	0	0	0	0	0	1	0	0	0	15	0	6	33.5	57	2	7	1	189	254	186.68	39.7	104	0	0	1	3
109	1	79	20.57	0	0	1	1	0	0	0	0	1	0	1	1	31	1	14.5	79.5	72.5	2	12	1	152	345	183	50.33	70	1	0	0	3
110	1	77	29.41	0	0	1	1	0	0	0	0	1	1	1	1	18	0	4.6	38	91	1	12	2	112	299	199.28	48.69	83	0	0	1	1
111	1	51	25.11	0	0	1	0	0	0	0	0	1	1	1	1	14	0	7.4	48.6	77.2	2	4	1	210	210	117.32	19.94	84	0	0	0	3
112	1	82	22.96	0	0	1	1	1	0	0	0	1	1	1	1	12	0	7	39	103	1	11	1	268	268	157.75	47.75	80	0	0	0	3
115	1	58	25.18	0	0	1	1	0	0	0	0	1	1	1	1	23	0	6.2	28.9	128.8	2	9	1	379	379	139.95	37.63	23	0	1	0	3
118	2	43	24.03	0	0	0	0	0	0	0	0	1	1	1	1	39	5	10.3	21	185.2	2	9	1	332	364	178.71	53.16	111	0	0	0	1
120	1	55	23.22	0	0	0	0	0	0	0	0	1	1	1	1	46	3	14.2	54	106	2	12	1	380	380	170.91	45.85	112	0	0	0	3
125	1	55	28.06	0	0	0	1	0	0	0	0	1	0	1	1	51	9	8.7	63.8	43.8	2	12	1	515	515	293.63	66.44	160	0	0	0	3
127	1	59	24.8	1	0	0	0	0	0	0	0	1	1	1	1	25	0	12.4	29	132	1	10	2	251	352	183.24	35.92	119	0	0	0	1
131	1	68	22.03	1	0	1	1	0	0	0	0	1	1	0	1	58	5	12.2	38.9	48	2	6	1	77	416	178.84	73.71	76	0	0	1	3
133	1	70	21.48	1	0	1	1	0	0	0	0	1	1	0	1	20	1	8.6	60	180	1	11	1	332	448	227.63	71.43	115	0	0	1	2
134	1	41	24.52	0	0	0	0	0	0	0	0	0	1	1	1	27		8.9	58	85	2	6	1	322	322	178	47.38	71	0	0	0	2
135	1	19	26.45	0	0	0	0	0	0	0	0	0	1	1	1	50	12	17	96.6	39.7	2	12	1	85	367	192.4	77.55	85	0	0	0	3
140	1	53	19.49	0	0	0	0	0	0	0	0	1	1	1	1	45	3	2.7	39	119	2	5	1	191	191	120.37	22.78	87	0	0	0	2
141	1	52	25.56	1	0	0	0	0	0	0	0	1	1	1	1	12	0	3.4	26	61	1	11	2	266	409	207.21	39.87	138	0	0	0	1
143	1	62	20.76	1	0	0	0	0	0	0	0	1	1	1	1	14	0	5	39	265.9	2	11	1	232	244	155.89	33.77	95	0	0	0	2
145	2	77	25.89	0	0	0	0	0	0	0	0	0	1	0	0	6	0	10.4	99	73	1	11	2	260	260	170.94	32.8	99	0	0	0	1
156	1	46	18.38	0	0	0	0	0	0	0	0	0	0	0	0	6	0	3.8	30	144	1	11	2	184	241	187.05	28.78	73	0	0	0	1
159	1	42	19.72	0	0	0	0	0	0	0	0	1	0	1	1	40	10	18.3	61	51	1	15	1	582	582	190.26	86.39	107	0	0	1	2
164	1	71	24.9	0	0	0	0	0	0	0	0	1	1	1	1	25	0	1.3	64.2	397	2	7	1	379	379	135.84	35.56	94	0	0	1	3
170	1	46	18.53	0	0	0	0	0	1	0	0	1	1	0	1	17	1	12.9	83	33	1	10	2	468	468	197.15	78.78	96	0	0	0	2
173	1	66	20.11	0	0	0	0	0	0	0	0	1	1	1	1	75	15	14.5	46.4	93.1	1	18	2	306	306	151.47	40.84	98	0	0	0	3
174	1	48	29.41	0	0	0	1	0	0	0	0	1	1	1	1	12	0	3.8	62.8	74	2	4	1	494	494	140.63	47.38	96	0	0	0	3
176	1	40	24.84	0	0	0	1	0	0	0	0	1	0	1	0	17	0	6.1	32	72	2	5	2	674	674	281.26	68.94	111	0	0	0	2
177	1	66	20.57	0	0	1	0	0	0	0	0	1	0	1	1	15	0	7.5	37.2	73	2	6	1	282	282	135.84	34.7	87	0	0	0	3
200	2	42	23.71	0	0	0	0	0	0	1	0	1	1	1	1	28	0	2.4	27.2	116.6	1	9	1	215	215	152	28.12	99	0	0	0	1
205	1	60	22.04	1	0	0	0	0	0	0	0	1	1	1	1	9	0	9.4	19.4	98.9	2	9	1	185	305	228.9	29.86	185	0	0	0	1
206	2	44	18.65	0	0	0	0	0	0	0	0	0	1	0	1	6	0	1.7	41	94	2	12	1	195	211	150.68	26.23	94	0	0	0	1
208	1	56	29.73	0	0	1	1	0	0	0	0	1	1	0	1	15	0	12.5	43.1	350	2	8	1	335	342	189.47	65.2	104	0	0	0	3
211	1	57	32.85	0	0	1	1	0	0	0	0	1	1	0	1	8	2	14.8	65	89	1	13	1	254	415	260.63	83.32	90	0	0	0	2
212	2	68	19.98	0	0	0	0	0	0	1	0	1	1	0	1	21	2	6	24	514	1	18	2	374	512	175.37	67.49	83	0	0	1	2
214	1	49	28.41	0	0	1	0	0	0	0	0	1	1	1	1	26		11.3	48.7	73	2	7	1	242	269	177.86	63.55	103	0	0	0	2
219	1	58	17.09	0	0	0	1	0	0	0	0	1	1	0	0	11		11.5	23.4	138.1	2	8	1	334	351	272.43	64.94	127	0	0	1	3
220	2	87	18.73	0	0	0	0	0	0	0	0	1	1	0	0	33	0	5.6	38.8	250.7	2	8	1	162	240	136.27	22.26	97	0	0	0	3
222	1	60	18.37	0	0	0	0	0	0	0	0	1	1	1	1	11	0	8.2	49	73	2	7	1	242	242	129	35.16	90	0	0	0	3
233	1	45	34.6	0	0	0	0	0	0	0	0	1	1	0	1	5	2	9.1	57	151	1	16	1	119	238	153.67	28.74	85	0	0	0	1
235	1	60	21.05	0	0	0	1	0	0	0	0	0	0	0	0	9	1	2.5	36.1	392.6	2	13	1	307	384	167.95	78.35	82	0	0	0	3
238	1	68	16.53	0	0	0	1	0	1	0	0	1	1	0	1	21	4	0.7	82	73	1	10	1	294	296	160.56	71.12	56	1	0	0	3
242	1	47	22.04	0	0	1	1	0	0	1	0	1	1	0	1	8	2	4	43	147	2	13	1	35	252	128.53	45.14	35	1	1	0	2
243	1	82	20.94	0	0	0	1	0	0	0	0	1	1	0	1	24	2	9	103	56	1	13	1	345	345	139.33	46.89	82	0	0	0	3
247	2	53	20.28	0	0	0	0	0	0	0	0	0	1	0	0	27		1	32.2	216.7	2	11	1	212	241	128.58	29.41	66	1	0	0	3
248	1	66	21.8	1	0	1	1	0	0	0	0	1	0	0	1	34	4	17	139	54.2	2	13	1	375	375	173.79	35.94	112	0	0	1	3
251	1	58	23.62	0	0	0	0	0	0	0	0	1	1	1	1	7	0	2.6	31.1	360	2	5	1	191	254	137.74	30.69	92	0	0	0	3
254	2	18	16.49	0	0	0	0	0	0	0	0	1	1	1	1	24	0	10.5	25.1	249	2	4	1	118	218	123.56	26.01	72	0	0	0	2
262	1	74	21.67	0	0	1	0	0	1	0	0	1	0	0	1	25	0	6.2	76	58	1	11	1	241	241	164.82	33.26	115	0	0	0	3
266	1	55	22.58	0	0	1	0	0	0	0	0	1	1	1	1	19	0	7.3	48	55	1	14	1	347	347	176.84	65.06	98	0	0	0	2
281	1	35	20.76	0	0	0	0	0	0	0	0	1	1	1	1	18	0	8	37	107	2	13	1	159	205	137.12	28.35	96	0	0	0	1
283	1	51	24.22	0	0	0	0	0	0	0	0	1	1	1	1	7	0	9.2	29	142	1	9	1	262	262	143.88	28.22	96	0	0	0	3
289	2	34	29.38	0	0	0	0	0	0	0	0	1	1	1	1	13		11.1	60.7	95.3	1	11	1	478	478	214.08	92.11	99	0	0	0	3
290	1	53	23.89	0	0	0	1	1	0	1	0	1	0	0	1	47	4	4.9	49.6	60	2	10	1	258	258	154	30.11	93	0	0	1	3
293	1	55	26.53	1	0	1	0	0	0	0	0	1	0	1	1	45	0	9.1	68.3	164	2	9	1	253	253	129.95	33.92	89	0	0	1	3
294	2	65	24.56	0	0	0	1	0	0	0	0	1	1	1	1	8	0	8.2	36	72	1	11	1	276	276	161.15	38.98	109	0	0	0	3
295	1	42	25.18	0	0	0	0	0	0	0	0	1	0	0	1	30	9	16.5	63.2	231.3	2	13	1	350	350	141.89	33	103	0	0	0	3
303	1	68	22.77	1	0	1	0	0	0	0	0	1	0	1	1	13	0	1.7	37.8	103.5	1	12	1	259	259	141.74	35.14	94	0	0	0	3
307	1	77	24.68	0	0	1	1	0	0	0	0	1	1	1	1	28	3	14.3	60	42	1	13	1	127	308	210.67	64	112	0	0	0	3
310	1	49	23.51	0	0	1	1	0	0	0	0	1	0	1	1	6	0	1.3	32.6	122	2	8	1	127	668	189.17	87.43	91	0	0	0	3
313	2	64	28.04	1	0	1	1	1	0	0	0	1	1	1	1	48	1	9.5	37.4	116.7	2	9	1	171	197	161.16	18.73	110	0	0	0	3
315	1	62	22.94	0	0	1	0	0	0	0	0	1	1	1	1	13	0	9.9	37.4	87.4	2	10	1	140	286	189.57	52.24	120	0	0	0	1
316	1	70	25.71	0	0	1	1	0	0	0	0	1	1	1	1	12		1.9	32	69.7	2	8	1	282	304	180.31	51.35	89	0	0	0	3
324	1	51	20.55	0	0	1	0	0	0	0	0	1	1	1	1	15	0	3.2	56	70	1	9	1	246	246	159.47	40.71	96	0	0	1	1
327	2	43	43.34	0	0	1	1	0	1	0	0	1	1	0	0	2	0	1.7	44	75	1	12	1	313	313	205.63	22.84	168	0	0	0	3
337	1	75	20.31	0	0	1	1	0	0	0	0	1	1	0	1	6	2	12.5	43	89	1	14	1	372	475	172	80	76	0	0	1	2
338	1	68	25.95	0	1	1	0	0	0	0	0	1	0	1	1	15	0	1.8	37.6	176.1	2	8	1	236	436	163.53	43.67	92	0	0	1	3
340	1	62	26.64	0	0	1	0	0	0	0	0	1	1	1	1	15	0	6.8	42	59	2	9	1	337	337	150.75	46.56	97	0	0	0	1
351	1	65	21.48	0	0	0	0	0	0	0	0	1	0	0	1	12	0	10.3	21.5	133	2	6	1	443	443	168.47	41.06	114	0	0	0	3
355	1	61	22.23	0	0	0	0	1	0	0	0	1	1	1	1	15	0	21.5	32	160	1	9	1	272	272	171.43	52.78	89	0	0	0	1
356	2	81	24.44	0	0	1	1	0	0	0	0	1	1	1	1	18	0	1.6	26.5	102.2	2	10	1	207	207	154.5	25.38	110	0	0	0	1
358	1	59	22.49	0	0	0	0	0	1	0	0	1	1	1	1	18	0	14.2	45	196	1	12	1	321	321	154.38	38.38	98	0	0	0	3
369	1	47	24.02	0	0	1	0	0	0	0	0	1	0	1	1	13	2	3.7	52.4	56.5	2	13	1	438	438	192.29	75.55	123	0	0	0	1
377	1	59	22.86	0	0	1	1	0	0	0	0	0	0	1	1	7		1.4	45.8	571	2	5	1	201	201	154.8	22.32	120	0	0	0	3
378	1	80		0	0	1	0	0	0	0	0	1	1	1	1	10	0	6	27.9	179	2	11	1	144	197	148.47	16.08	116	0	0	1	3
384	2	38	26.17	0	0	0	0	0	0	0	0	0	0	1	1	34	1	10.3	24	118	2	9	1	332	332	207.67	41.96	120	0	0	0	1
393	1	47	22.49	0	1	1	0	0	0	0	0	1	1	0	1	49	12	5.1	34	101	2	10	1	260	260	164.44	21.32	134	0	0	0	3
398	2	76	28.52	0	0	1	0	0	0	0	0	1	0	1	1	10		2.2	25.8	92	2	8	2	167	294	155.79	31.9	120	0	0	1	3
401	2	76	27.41	1	0	1	0	0	0	0	0	1	0	1	1	18	3	7.8	43.8	76.8	1	11	1	319	319	153.65	38.91	107	0	0	0	1
404	1	57	22.66	1	0	1	1	1	0	0	0	1	1	1	1	26	0	7.9	38	257	2	7	1	338	338	200.75	41.47	137	0	0	0	1
405	1	72	24.22	0	0	0	0	0	0	0	0	1	1	1	1	7		5.2	42.7	289	2	6	1	185	197	152.06	28.55	99	0	0	0	3
407	1	39	27.41	0	0	1	0	0	0	0	0	1	1	1	1	54	10	20	57.6	63	1	14	1	296	296	161.39	46.25	93	0	0	0	3
413	1	68	24.11	0	0	1	0	0	0	0	0	1	1	1	1	54	8	11.9	56	64	1	14	1	448	448	157.95	50.02	98	0	0	0	1
414	1	50	22.31	0	0	0	0	0	0	0	0	1	0	1	1	17	4	9.5	40	72	1	11	1	432	432	151.32	42.15	107	0	0	1	2
420	2	62	24.46	0	0	0	0	0	0	0	0	1	1	1	1	24	0	4.4	43.3	232	2	4	1	236	236	153.14	25.33	99	0	0	0	3
421	1	65	23.66	1	0	1	0	0	0	0	0	1	0	1	1	13	0	4.7	37	118	2	6	1	287	314	174.29	42.89	82	0	0	0	3
425	1	60	19.27	0	0	0	0	0	0	0	0	1	1	1	1	21	0	3	42.1	377	2	5	1	222	361	168.56	64.74	103	0	0	0	2
426	1	48	26.99	1	0	0	0	0	0	0	1	1	1	1	1	16	0	13.2	44.5	388	2	9	1	262	262	144	40.88	94	0	0	0	3
427	1	72	17.19	1	0	1	0	0	0	0	0	1	1	0	1	23	2	6.6	38.1	458.1	1	13	1	152	305	156.11	31.51	101	0	0	1	3
428	2	58	18.73	0	0	0	0	0	0	0	0	1	1	1	1	27	0	4.1	37.6	95.6	2	5	1	249	249	142.11	25	107	0	0	0	3
429	1	45	22.86	0	0	0	0	0	0	0	0	1	1	1	1	34		9.8	41.5	59.9	1	10	1	274	340	215.93	72.8	112	0	0	0	3
432	1	54	25.4	0	0	0	0	0	0	0	0	1	1	1	1	11	0	6.8	22.7	79.1	1	11	1	284	284	182.32	31.45	131	0	0	0	3
435	1	50	20.81	0	0	0	1	0	0	0	0	1	0	1	1	113	23	15.7	49.2	73.9	1	16	1	545	545	225.26	77.04	79	0	0	0	1
436	1	50	21.83	1	1	0	1	0	0	0	0	0	1	0	1	97	12	14	33	79	1	12	2	646	646	237.26	100.25	98	0	0	1	2
437	1	48	25.83	1	0	0	0	0	0	0	0	0	1	1	1	20	3	11.9	24	282	2	12	1	316	407	156.32	47.24	93	0	0	0	1
441	1	82	24.84	0	0	0	1	0	0	0	0	1	1	1	1	10	0	2.3	24.8	181.8	1	8	1	297	585	258.11	126.02	93	0	0	0	2
442	2	57	27.34	0	0	0	0	0	0	0	0	1	1	1	1	18	0	5.8	29.5	83.4	1	10	1	250	250	157.79	39.76	108	0	0	0	2
451	2	49	22.04	0	0	1	0	0	0	0	0	1	0	1	1	12	0	6.7	32.2	91.5	2	7	1	232	232	122.06	34.3	12	0	1	0	3
454	1	57	26.06	0	0	1	0	0	0	0	0	1	1	1	1	12	0	1.8	51.5	71.3	2	9	1	299	299	148.42	33	100	0	0	0	3
455	1	70	22.04	0	0	1	0	0	0	0	0	1	1	1	1	24	0	6.5	29.7	93	1	10	1	289	399	205.05	57.31	79	0	0	1	2
458	1	33	22.09	0	0	1	0	0	0	0	0	1	1	1	1	19		10.9	46	77.5	1	11	1	251	251	144.89	45.44	80	0	0	0	3
460	1	55	24.22	0	0	0	0	0	0	0	0	1	1	1	1	40	5	14.7	37.4	110.1	2	14	1	446	446	172.83	66.75	113	0	0	0	3
464	2	71	22.96	1	0	1	1	1	0	1	0	1	0	0	1	19	1	9	74.1	57.9	2	9	1	377	377	182.11	43.51	124	0	0	0	3
465	2	67	28.06	1	0	1	0	0	0	0	0	1	1	1	1	5	0		26.6	96.6	2	6	1	251	251	188.22	45.04	89	0	0	0	3
473	2	20	22.86	0	0	0	0	0	0	0	0	1	1	1	1	21	2	2.1	37.1	140	2	8	1	247	247	132.95	26.77	91	0	0	0	2
478	1	45	26.22	0	0	0	0	0	0	0	0	1	1	1	1	20	0	4.7	39.7	113.6	2	11	1	304	323	150.05	42.4	101	0	0	0	2
484	2	83	25.39	0	0	0	0	0	0	0	0	0	0	0	0	55	0	11	51.8	74.1	1	12	1		345	148	35	44	1	0	1	3
485	1	61	26.67	0	0	1	0	0	0	0	0	1	0	0	1	23	0	12.2	32	115	1	14	1	277	333	194	81.71	58	1	0	1	3
486	2	31	22.27	0	0	0	0	0	0	0	0	0	1	0	0	31	0	17	62.9	163	1	11	1	356	356	183.69	42.02	121	0	0	1	3
487	2	33	19.29	0	0	0	0	0	0	0	0	0	0	0	0	46	3	12.5	29.6	245.7	2	9	1	263	345	187.37	46.5	127	0	0	1	3
488	1	38	25.18	0	0	0	0	0	0	0	0	0	1	0	0	20	3	3.3	74	101	1	11	1	386	386	197.74	41.59	93	0	0	1	3
490	2	37	20.13	0	0	1	0	0	0	0	0	0	0	0	1	58	2	13.1	100.8	146.8	1	11	1	409	409	210.11	57.2	112	0	0	1	3
491	2	41	21.76	0	0	0	0	0	0	0	0	1	1	0	0	65	7	17.3	44	193.1	2	16	2	4	243	144.43	72.08	4	1	1	1	3
492	2	67	26.35	1	0	1	1	0	0	0	0	0	1	0	0	73	1	2.3	132.8	56.8	2	15	1	407	509	188.26	60.84	100	0	0	1	3
493	1	59	24.49	0	0	1	0	0	0	0	0	0	0	0	0	61	4	11.9	79.4	107.5	2	11	1	309	309	172.11	28.13	103	0	0	1	3
494	1	50	20.52	0	0	0	0	0	0	0	0	1	1	0	0	20	6	13.4	100	106	2	11	1	228	317	170.32	35.31	126	0	0	1	2
497	1	82	22.86	0	0	1	1	0	0	0	0	1	0	0	1	11	3	10.7	104	55	1	14	1	240	320	187.74	46.46	99	0	0	1	3
498	2	59	21.33	1	0	1	1	0	0	1	0	1	1	0	0	53	10	7.2	59	96	1	12	1	366	366	182.11	40.15	108	0	0	1	3
499	2	73	20.28	1	0	1	1	0	0	1	0	1	0	0	0	56	4	11.2	85	198	1	15	1	372	372	204.18	43.8	102	0	0	1	3
500	1	72	16.33	0	0	1	0	0	1	0	0	1	1	0	0	5	2	4.1	43	216	1	10	1	180	266	187.61	31.81	145	0	0	1	2
503	1	70	23.66	1	0	1	1	0	0	0	0	1	0	0	0	39	2	10	85	64	1	13	1	213	329	191.63	43.15	120	0	0	1	2
504	1	71	26.49	0	0	1	1	0	0	0	0	1	1	1	1	46	11	14.1	46	63	1	12	1	500	534	239.19	98.23	103	0	0	1	3
511	1	61	24.77	0	0	0	0	1	0	0	0	1	1	0	0	0	0	5.6	57	69	2	11	1	303	316	181.33	40.33	116	0	0	1	2
521	1	39	21.49	0	0	0	0	0	0	1	0	1	1	0	0	21	3	12	93.1	70.6	2	15	1	221	404	156.68	47.32	94	0	0	1	3
522	2	74	31.96	0	1	0	0	0	0	0	0	1	1	0	0	33	4	15	69.6	74.2	1	15	1	234	234	144.11	20.65	107	0	0	1	2
524	2	58	20.66	0	0	0	0	0	0	0	0	0	0	0	1	17	2	15	103.6	76.7	2	8	1	334	366	171.5	65.71	90	0	0	1	2
528	1	79	28.34	0	0	1	0	0	0	0	0	1	1	0	1	40	0	5	38	101	2	12	1	127	247	148.88	37.72	101	0	0	1	2
536	2	68	18.18	0	0	0	0	0	0	0	0	0	0	0	0	39	3	15	70.9	268.2	1	8	1	352	352	201.11	48.24	127	0	0	1	3
538	1	85	28.93	0	1	0	0	0	0	0	0	0	0	1	1	94	9	9.8	60	116.2	1	13	2	354	366	184.94	116.39	68	1	0	1	2
540	2	85	21.78	1	0	1	1	0	0	0	0	0	1	0	0	54	9	9.4	72	219.4	1	15	2	419	419	211.46	115.03	62	1	0	1	3
547	1	71	26.3	1	0	1	1	0	0	0	0	1	1	0	1	8	4	10.9	80.9	75.2	1	12	1	486	486	191.8	87.07	85	0	0	1	3
550	1	81	24.77	0	0	1	0	0	0	0	0	1	1	0	1	38	4	13.7	63.6	239.5	1	15	1	371	371	177.95	48.79	102	0	0	1	3
554	1	72	18.37	0	0	0	0	0	0	0	0	1	0	1	1	42	3	12.1	44.5	118	2	9	1	372	432	196.95	104.14	53	1	0	1	1
556	1	71	22.15	0	0	1	0	0	0	0	0	1	0	0	1	53	4	10.1	90.5	93.5	2	10	1	240	427	211.16	95.45	90	0	0	1	1
559	1	49		0	0	0	1	0	0	0	0	1	0	0	1	49	1	12.4	89.1	73.4	2	16	1	471	471	213.92	48.38	123	0	0	1	3
566	1	54	22.93	0	0	0	1	0	0	0	0	0	0	0	0	25	1	13.2	74.9	108.1	2	15	1	233	374	250.91	60.61	162	0	0	1	1
569	1	68	27.32	0	0	1	1	0	0	0	0	1	1	1	1	30	1	5.8	53.5	169	2	7	1	369	369	313.43	44.94	214	0	0	1	1
572	2	61	33.99	0	0	1	1	0	0	0	0	1	1	0	0	45	3	5.3	53	101.4	2	11	1	366	538	275.26	142.99	66	1	0	1	3
574	1	63	23.81	0	1	0	0	0	0	0	0	0	0	1	1	28	1	6	82.6	75.5	2	11	1	241	360	228.56	68.49	125	0	0	1	1
576	1	75	21.97	0	0	1	1	0	0	0	0	1	1	0	0	10	1	8.2	48	64.2	2	14	2	419	419	217.11	60.22	112	0	0	1	1
578	1	36	31.74	0	0	0	0	0	0	0	0	1	0	0	1	58	2	10.5	24.4	96.5	2	10	1	341	341	148.57	42	97	0	0	1	3
582	2	85	27.69	0	0	1	0	1	0	0	0	1	0	0	1	29	4		80.2	294	1	20	1	192	302	153.87	35.71	69	1	0	1	3
583	1	73	20.2	0	0	1	1	0	0	0	0	1	1	0	1	11	2	17	75.8	148	2	7	2	236	320	209.47	45.56	125	0	0	1	3
585	1	78	19.47	0	0	0	0	0	0	0	0	1	1	0	1	41	5	16	108	98.5	1	13	1	181	454	267.8	77.16	139	0	0	1	3
586	2	48	25.4	0	0	1	0	0	0	0	0	1	1	0	1	18	2	1.3	45.9	70.8	1	12	1	461	461	194.84	43.36	137	0	0	1	3
587	2	63	20.2	0	0	1	0	0	0	0	0	0	1	0	1	28	1	11.4	48.2	93.5	1	8	1	275	275	166.95	32.13	128	0	0	1	3
589	1	57	25.95	0	0	0	1	0	0	0	0	1	1	0	1	32	3	11.4	93.8	102	1	12	2	352	352	188.21	62.77	98	0	0	1	3
590	1	67	24.61	0	1	1	0	0	0	0	0	1	0	0	1	38	3	13.6	47.8	106	1	14	1	233	284	162.32	34.4	88	0	0	1	3
591	2	44	19.48	0	0	0	0	0	0	0	0	0	0	1	1	34	1	18	101	71.2	2	12	1	356	356	153.11	48.98	55	1	0	1	3
592	1	27	18.86	0	0	0	0	0	0	0	0	0	1	0	0	23	0	11.4	31.4	167	2	7	1	233	305	175.5	53.63	97	0	0	1	2
593	1	74	20.94	0	0	1	1	0	0	0	0	0	0	0	0	9		2.3	61.8	79.6	2	13	1	82	521	345.93	135.01	82	0	0	1	3
594	1	56	17.72	0	0	1	1	0	0	0	0	0	0	0	0	37	3	6.7	55.6	440	2	15	1	131	277	178.87	46.92	76	0	0	1	2
595	2	54	19.53	0	0	0	0	0	0	0	0	0	1	1	1	82	12	13.3	90.2	94.5	1	12	1	408	408	218.89	74.54	122	0	0	1	2
598	2	21	22.03	0	0	0	0	0	0	0	0	0	1	0	0	51	4	12.5	56.8	97.8	2	8	1	261	261	178	41.2	101	0	0	1	2
600	1	75	22.23	0	0	0	0	0	1	0	0	1	0	0	1	48	0	5.1	82.3	414	2	11	1	141	190	136.26	23.09	82	0	0	1	2
601	1	85	21.03	1	0	1	1	0	0	1	0	0	0	0	1	20	3	8.9	82.8	120	2	13	1	413	413	204.71	83.33	82	0	0	1	3
602	1	46	31.83	0	0	1	1	0	0	0	0	1	0	0	0	23	0	6.3	52	125	2	12	1	180	241	120.89	24.37	93	0	0	1	2
603	1	58	16.18	0	0	0	1	0	0	1	0	1	0	0	0	44	3	16	127	70	1	15	1	314	314	145.42	41.14	12	0	1	1	2
607	1	72	21.48	1	0	1	1	0	0	0	0	0	1	0	1	29	2	4.4	76	73	1	14	1	364	434	211	44.32	119	0	0	1	3
608	1	71	21.67	0	0	0	1	1	0	0	0	1	1	0	1	33	6	7.9	50	106.8	1	15	1	278	278	159.29	24.37	120	0	0	1	3
610	1	59	18.04	0	0	0	0	0	1	0	0	1	1	0	0	16	5	14	98.2	416	2	7	1	367	367	148.65	32.44	111	0	0	1	3
611	1	46	23.88	0	0	0	0	0	0	0	0	1	1	0	0	18	15	13.6	38.2	197	1	11	1	228	228	149.84	35.92	95	0	0	1	3
613	1	42	24.22	0	0	0	0	0	0	0	0	0	0	0	0	59	2	25	101	114	1	15	1	308	369	98.32	113.84	0	0	1	1	3
614	1	58	27.4	0	0	1	0	0	0	0	0	1	1	1	1	72	11	16	35.2	500	1	12	1	449	449	168.05	59.76	99	0	0	1	3
616	1	73	23.81	0	0	0	0	0	1	0	0	0	0	0	0	9	3	12.7	84	66	2	10	1	140	224	125.31	23.35	90	0	0	1	3
619	2	50	26.56	0	0	0	0	0	0	0	0	0	1	0	0	34	0	11.1	76.4	67.1	1	12	1	387	387	149.74	43.67	0	0	1	1	2
620	2	76	27.77	0	0	1	0	0	1	0	0	1	0	0	0	38	3	14.9	141	76.5	1	12	2	285	285	131.37	32.6	0	0	1	1	3
621	1	43	23.04	0	0	0	0	0	0	0	0	0	1	0	0	36	8	16	101	11.4	1	16	1	254	254	155.87	34.66	46	1	0	1	3
622	2	49	18.73	0	0	0	0	0	1	0	0	1	1	0	0	9	1	19	97	181	1	6	2	369	369	139.74	28.58	113	0	0	1	2
623	1	49	26.12	0	0	0	0	0	0	0	0	1	1	1	1	92	17	14.9	68	70.4	1	15	1	147	205	135.18	20.89	96	0	0	1	3
626	1	77	27.06	0	0	0	1	0	0	1	0	1	1	0	1	17	1	1.2	37	94.2	2	13	1	256	282	141.74	35.06	0	0	1	1	3
628	1	38	22.79	0	0	0	0	0	0	0	0	0	1	0	0	28	2	22	135	111	1	11	1	288	288	179.61	49.83	114	0	0	1	2
629	1	72	23.88	0	0	1	0	0	0	0	0	0	0	0	0	57	6	17	116	67.3	2	9	1	310	310	171.47	36.54	114	0	0	1	2
630	2	46	24.17	0	0	0	0	0	0	0	0	0	1	0	0	26	1	12.1	95.1	146	1	8	1	195	298	161.05	33.75	105	0	0	1	3
631	1	53	27.28	1	0	0	1	0	0	1	0	1	1	0	1	38	3	9.8	67.9	122.1	2	11	1	153	324	196.83	49.8	108	0	0	1	3
632	2	30	27.64	0	0	0	0	0	0	0	0	0	1	0	0	40	3	1.9	54.8	297	2	12	1	249	249	149.11	33.14	95	0	0	1	3
634	2	65	28.48	0	0	1	1	0	0	0	0	1	0	0	1	22	9	14.8	26.9	208	1	13	1	550	550	217.84	55.82	144	0	0	1	3
635	2	68	23.53	0	0	1	0	0	0	0	0	0	1	0	1	24	5	17	69.6	160	1	12	1	418	418	212	55.47	119	0	0	1	3
636	1	75	26.12	0	0	1	1	0	0	0	0	1	1	0	1	4	0	7.5	38.1	54.3	1	12	1	269	269	146.79	24.05	78	0	0	1	3
637	1	71	20.96	0	0	1	0	0	0	0	0	0	1	0	0	39	1	7.6	154.7	80	1	14	1	288	342	154.84	36.8	85	0	0	1	3
638	1	47	24.49	0	0	0	0	0	0	0	0	0	1	0	0	40	1	11.7	79.5	268	2	5	1	325	325	155.26	38.68	99	0	0	1	3
641	1	21	22.89	0	0	0	0	0	0	0	0	0	1	0	0	35		13.6	47.4	68.7	2	11	1	285	556	169.32	60.4	65	1	0	1	3
642	1	73	18.73	0	0	1	1	0	0	0	0	1	1	0	0	30	1	9.9	39.5	194	1	13	1	161	616	294.61	164.97	64	1	0	1	2
643	1	45	23.78	0	0	0	0	0	0	0	0	0	1	0	0	31	2	17	101	75.1	2	10	1	338	338	162.11	43.4	19	0	1	1	3
645	1	50	27.73	0	0	1	1	0	0	1	1	1	0	0	0	45	5	10.4	56.3	61.5	1	16	1	353	504	177.88	94.19	85	0	0	1	3
649	1	59	28.89	0	0	0	0	0	0	0	0	1	0	0	1	42	6	19	66.6	60.5	2	10	1	355	355	175.54	38.9	117	0	0	1	3
650	2	82	18.31	0	0	0	1	0	0	0	0	1	1	0	0	10	1	14.3	81.9	176	1	8	1	365	365	174.75	50.38	74	0	0	1	3
653	2	59		0	0	1	0	0	0	0	0	1	1	0	1	42	4	10	53.9	58.4	1	15	1	362	368	228	63.54	142	0	0	1	3
655	1	44	30.42	0	0	0	0	0	0	0	0	1	0	1	1	77	15	16	40.7	153	1	13	1	398	398	165.14	63.1	92	0	0	1	2
658	2	62		1	0	0	1	0	0	0	0	1	1	0	1	13	7	15	101	58.9	2	13	1	347	347	228.33	55.42	141	0	0	1	3
661	1	67	24.49	1	0	1	1	1	0	0	0	1	0	1	1	40	3	4.8	48.1	229	1	12	1	150	336	153.12	39.09	84	0	0	1	2
662	1	54	26.12	0	0	0	0	0	0	0	0	0	1	0	0	16	2	15	63.8	192	2	15	1	360	360	174.57	53.51	85	0	0	1	3
663	2	75	17.58	0	0	1	0	0	0	0	0	0	1	0	0	10	0	2	24.9	196	1	8	1	197	254	165.33	26.81	122	0	0	1	3
666	1	79	18.3	1	0	1	1	0	0	0	0	1	1	0	1	11	3	10.6	95.1	78.1	1	10	1	522	522	210.27	91.35	72	0	0	1	3
668	1	43	28.07	0	0	1	1	0	0	0	0	1	0	1	1	112		3.3	66	105	1	12	1	150	304	226.47	43.24	129	0	0	1	3
669	1	46	24.22	0	0	0	0	0	0	0	0	0	1	0	0	36	1	6.6	25.1	500	2	7	1	310	386	160.74	53.75	105	0	0	1	3
673	1	55	30.72	0	0	0	0	0	0	0	0	1	0	0	1	57		9.2	50.1	93.4	1	12	1	298	330	181.31	62.53	82	0	0	1	3
676	1	61	23.18	1	0	0	0	0	0	0	0	0	0	0	1	39	0	9.5	159	91	2	12	1	284	284	144.26	30.47	97	0	0	1	3
677	1	57	19.55	0	0	0	0	0	0	0	1	1	0	0	0	41	2	19	42.9	170	1	14	1	465	611	225.65	114.06	78	0	0	1	3
678	1	69	25.26	0	0	1	1	0	0	1	0	1	1	0	0	23	2	7.5	95.5	117	2	11	1	234	290	176.56	33.01	122	0	0	1	2
679	1	57	27.16	0	0	0	0	0	0	0	0	1	1	1	1	25	0	11.3	20.9	500	2	8	1	239	343	198.25	48.69	114	0	0	1	2
680	1	45	32.67	0	0	1	0	0	0	0	0	1	1	0	1	33	0	1.9	65.8	182	2	8	1	218	250	166.94	18.26	139	0	0	1	3
681	1	67	27.28	0	0	0	1	0	0	0	0	0	1	1	1	31	4	10	69.2	74.9	1	9	1	496	496	234.21	67.82	112	0	0	1	3
682	1	56	27.16	0	0	1	1	0	0	1	0	1	1	0	1	18	0	5	51.8	93.4	2	12	1	201	217	160.9	40.9	92	0	0	1	3
693	1	75	23.88	0	0	1	1	0	0	0	0	0	1	0	0	36		8	36.7	328.3	1	16	1	305	305	169	52.86	103	0	0	1	3
695	1	47	26.12	0	0	0	1	0	0	0	0	1	1	0	0	41	2	8.5	53.9	183.1	1	13	1	294	498	172.6	89.36	57	1	0	1	3
696	1	62	25.1	0	0	0	0	0	0	0	0	0	0	1	1	37	0	12.6	81.6	59.4	1	12	1	334	334	149.42	36.37	94	0	0	1	3
700	1	50	20.83	0	0	0	0	0	0	0	0	1	0	0	1	28	1	2.3	46.8	101	2	11	1	172	191	126.26	17.52	96	0	0	1	3
706	2	67	25.71	0	0	1	0	0	0	0	0	1	1	0	1	40	8	2.3	60	221	2	11	1	309	309	178.68	33.77	114	0	0	1	3
708	1	54	18.56	0	0	0	0	0	0	0	0	0	0	0	0	32	4	11	69.2	125.4	1	15	1	386	414	240.43	94.49	114	0	0	1	3
710	2	77	21.3	0	0	1	1	0	0	0	0	1	1	0	1	48	7	12.1	28.7	100.3	1	14	1	254	254	152.16	32.94	102	0	0	1	3
714	1	60	23.88	0	0	1	1	0	0	0	0	0	1	0	1	43		11.8	73.5	106.3	2	14	1	321	321	160.89	48.1	78	0	0	1	3
715	2	71	28.04	0	0	1	0	0	0	0	0	1	1	0	0	47	4	6.1	42.1	161	2	10	1	305	305	157.58	29.05	116	0	0	1	3
716	1	60	25.59	0	0	1	0	0	1	0	0	0	1	0	0	20	5	1.5	79.8	158.8	2	11	1	160	184	134.68	24.61	52	1	0	1	3
719	1	41	25.83	0	0	0	0	0	0	0	0	0	1	0	0	38	2	3	62.8	265.2	1	12	1	332	332	134.84	37.92	85	0	0	1	3
721	2	52	21.45	0	0	0	0	0	1	0	0	0	1	0	0	61	7	7.1	20.2	257	1	10	1	245	245	144.37	28.19	86	0	0	1	3
723	1	23	27.68	0	0	0	0	0	0	0	0	0	0	0	0	80	12	8.3	37	105.7	1	14	1	416	417	158.47	79.06	78	0	0	1	3
724	2	49	18.59	0	0	0	0	0	0	0	0	1	0	0	0	75	12	12.1	34.6	99.5	1	19	1	379	379	226.56	85.83	100	0	0	1	3
726	2	43	18.99	0	0	0	0	0	0	0	0	0	1	0	0	27	3	8.8	27.9	341.8	2	6	1	275	275	150.25	35.69	98	0	0	1	3
727	2	79	17.78	0	0	0	0	0	0	0	0	1	0	0	0	24	0	9.9	97.9	54.6	1	12	1	302	404	156.58	72.27	84	0	0	1	3
729	2	49	20.76	0	0	0	0	0	0	0	0	1	1	0	1	24	2	4.8	32.4	145.8	2	9	1	312	312	126.79	37.61	76	0	0	1	3
732	1	32	24.57	0	0	0	0	0	0	0	0	0	1	0	0	40	2	13.8	73.9	223.8	1	9	1	282	282	131.42	22.66	96	0	0	1	3
734	1	69	26.37	1	0	0	0	0	0	1	0	1	1	0	0	53	4	7.4	57	139.4	2	17	1	302	302	128	34.35	80	0	0	1	3
737	2	59	21.88	0	0	0	0	0	0	0	0	1	0	0	1	54	2	8.4	25.6	145.5	1	13	1	419	419	172.55	92.98	84	0	0	1	3
738	1	74	19.03	0	0	0	1	0	0	0	0	0	0	0	0	40	0	50	23.7	95	2	10	1	106	240	142.91	43.92	63	1	0	1	3
742	1	69	26.12	0	0	0	0	0	0	0	0	1	0	0	0	53	2	11.7	43.6	68.6	1	13	1	244	244	108.61	44.57	47	1	0	1	3
743	1	66	22.21	0	0	0	1	1	0	0	0	1	1	0	0	23	2	12.9	106.3	51	1	12	1	322	322	171.58	42.16	111	0	0	1	3
744	1	57	21.07	0	0	0	0	0	0	0	0	1	1	0	0	19	0	9.8	55.1	93.2	1	14	1	193	223	141.47	21.07	114	0	0	1	3
745	1	72	23.15	0	0	1	0	0	0	0	0	1	1	1	1	11	0	5.3	42.3	167.2	1	9	1	266	318	201.74	37.86	90	0	0	1	3
746	1	78	18.03	0	0	0	0	1	1	0	0	1	1	0	0	22	0	10.3	146.6	189.5	1	11	1	233	233	141.05	31.12	99	0	0	1	3
749	1	66	18.59	0	0	1	0	0	0	0	0	0	0	0	1	32	3	2.9	21.2	393.6	2	10	1	237	244	146.63	39.15	98	0	0	1	3
750	2	79	21.85	0	0	1	0	0	0	1	0	1	1	0	0	8	1	6.4	43.6	31.5	1	15	1	252	256	117.95	48.76	57	1	0	1	3
751	2	82	25.97	0	0	1	0	0	0	0	0	0	0	0	1	2	1	8.9	32.7	70.3	2	13	1	221	583	256.67	134.37	107	0	0	1	3
752	2	82	20.81	0	1	1	1	0	0	0	0	0	1	0	1	9	1	6.4	35.8	119.6	2	13	1	393	393	181.79	50.18	107	0	0	1	3
756	1	77	24.22	0	0	0	1	0	0	1	0	1	0	0	0	46	2	15.1	34.2	120.7	2	15	1	201	262	160.11	67.68	53	1	0	1	3
757	1	45	25.56	0	0	1	0	1	0	0	0	0	1	1	1	36	11	12.9	51.6	46.9	2	13	1	315	371	226.69	72.6	81	0	0	1	3
760	1	67	22.59	0	0	1	0	0	0	0	0	1	0	0	0	38	2	8.8	40.4	459.6	2	9	1	231	295	180.71	31.78	119	0	0	1	3
761	1	59	26.12	0	0	0	0	0	0	1	0	1	1	0	0	55	7	14.6	102.5	63.7	2	16	1	228	276	190.21	42.79	121	0	0	1	2
762	2	38	24.77	0	0	0	0	0	0	0	0	0	0	0	1	31	1	16.3	164.4	106.9	2	7	1	378	378	189.58	50.88	89	0	0	1	3
765	2	70	19.56	0	0	0	1	0	0	0	0	1	1	0	1	36	1	15.3	119.4	101.5	2	7	2	451	451	240.81	75.89	112	0	0	1	3
766	1	46	24.22	0	0	0	0	0	0	0	0	0	1	0	0	30	1	19.5	119	186.3	1	10	2	239	239	165.93	23.12	133	0	0	1	2
768	2	54	35.32	0	0	0	1	0	0	0	0	1	1	0	0	30	1		120.7	181.5	2	12	1	286	348	224.32	26.36	183	0	0	1	3
779	2	69	22.89	0	0	0	1	0	0	0	0	1	1	0	1	38	5	15	44	59	1	16	2	132	329	194.71	73.39	114	0	0	1	1
780	2	77	26.22	0	0	1	0	0	0	0	0	0	0	0	0	32	2	5.8	57	60	1	13	2	116	214	146.47	22.23	97	0	0	1	1
783	1	80	23.03	0	0	0	0	0	0	0	0	0	1	0	1	32	2	5.4	54	189	1	16	2	149	488	302.5	76.88	149	0	0	1	1
785	1	66	23.03	0	0	0	0	1	0	0	0	0	0	0	0	59	1	7.2	53	63	1	14	2	199	382	222.6	71.57	102	0	0	1	1
787	1	71	25.95	1	0	1	0	0	0	0	0	1	0	0	1	48	3	11.1	73	85	2	9	2	330	330	138.64	36.87	92	0	0	1	1
788	1	70	22.83	0	0	1	0	0	0	0	0	1	1	1	1	20	0	2.5	41	57	1	11	2	160	207	148.14	33.84	78	0	0	1	1
790	1	59	22.99	0	0	0	0	0	0	0	0	1	0	0	1	39	3	11.7	52	152	1	12	2	340	340	169.67	61.83	99	0	0	1	1
793	1	53	24.73	0	0	0	0	0	0	0	0	1	0	1	1	19	0	15	88	52	1	10	2	389	389	237.68	34.83	167	0	0	1	1
794	1	54	24.34	0	0	0	1	0	0	0	0	0	0	0	1	35	6	15	24	83	1	16	2	95	495	252.45	109.95	71	0	0	1	1
801	2	64	21.09	0	0	0	0	0	0	0	0	0	0	0	0	37	1	5.7	33	97	1	10	2	327	451	226.44	72.15	135	0	0	1	1
802	2	55	19.53	0	0	0	0	0	0	0	0	0	0	0	1	37	1	6.2	102	78	1	7	2	227	395	199.58	47.32	132	0	0	1	1
805	1	76	23.88	0	0	1	1	0	0	0	0	1	1	0	0	65	4	8.1	51	111	1	14	2	244	514	270.27	65.99	186	0	0	1	1
807	1	48	22.41	1	0	0	0	0	0	0	0	1	1	1	1	62	12	12.3	31	293	1	15	2	395	427	156.44	94.54	58	1	0	1	1
810	1	62	19.37	0	0	0	1	0	0	0	0	1	1	0	0	45	2	11.8	37	74	1	13	1	157	347	214.75	42.84	154	0	0	1	1
811	2	49	22.58	0	0	0	0	0	0	0	0	1	0	0	1	30	0	9.1	40	474	1	13	1	289	289	161.53	32.71	106	0	0	1	1
812	1	63	20.38	0	0	1	1	1	0	1	0	0	0	0	0	29	3	13.4	84	125	2	14	2	309	337	203.71	57.1	51	1	0	1	1
814	1	51	17.3	0	0	0	0	0	0	0	0	1	0	0	0	15	0	6.5	49	128	2	6	2	226	226	153.74	28.22	118	0	0	1	1
815	1	59	24.49	0	0	0	0	0	0	0	0	1	1	0	1	28	2	8	60	78	1	14	2	161	235	177.89	24.32	137	0	0	1	1
816	1	80	22.5	0	0	0	0	0	0	0	0	0	1	1	1	41	5	9.3	40	428	2	16	2	325	325	145.44	55.51	76	0	0	1	1
817	1	78	23.44	0	0	0	0	0	0	0	0	0	0	0	0	50	7	11.4	38	56	1	11	2	471	471	262.89	63.77	90	0	0	1	1
818	1	52	24.22	0	0	0	0	0	0	0	0	0	0	0	1	33	2	7.3	57	44	1	12	2	224	350	153.58	49.72	54	1	0	1	1
820	1	68	18.08	0	0	0	0	0	1	1	0	0	0	0	0	40	2	7.6	34	210	2	10	2	147	223	159.74	28.75	98	0	0	1	1
821	1	57	24.8	0	0	1	1	0	0	0	0	0	0	0	0	57	2	11.8	51	283	1	11	2	349	449	310.32	45.46	142	0	0	1	1
822	1	54	21.97	0	0	0	0	0	0	0	0	1	1	1	1	45	10	10.8	28	51	2	12	2	351	351	168.37	51.77	104	0	0	1	1
824	2	36	25.53	0	0	0	0	0	0	0	0	0	0	0	0	52	1	10.9	35	65	1	14	2	249	257	142.06	47.08	81	0	0	1	1
826	1	59	18.69	0	0	0	0	0	0	0	0	0	0	0	0	51	4	12.3	30	74	1	13	2	425	485	233.47	107.23	65	1	0	1	1
828	2	71	20.81	0	0	0	1	0	0	0	0	0	0	0	0	35	2	7.6	56	135	1	11	2	468	468	215.43	52.24	135	0	0	1	1
830	2	56	15.22	0	0	0	0	0	0	1	0	1	0	0	0	42	6	11	45	246	1	13	2	52	337	137	56.59	52	1	0	1	1
831	1	39	22.49	0	0	0	0	0	0	0	0	0	0	0	0	49	1	15	54	187	1	11	2	619	619	228.06	74.55	112	0	0	1	1
832	1	24	17.24	0	0	0	0	0	0	0	0	1	1	0	0	54	4	12	64	129	1	15	2	570	570	161.69	59.53	96	0	0	1	1
833	1	45	25.1	0	0	0	0	0	0	0	0	0	0	0	0	71	13	15	96	48	1	12	2	299	299	181.78	41.15	122	0	0	1	1
834	1	77	21.3	0	0	1	0	0	0	0	0	0	0	0	0	40	2	12.5	28	114	1	14	2	135	301	192.74	36.78	107	0	0	1	1
835	2	77	27.34	0	0	1	1	0	0	0	0	0	1	0	1	28	0	15	84	70	1	11	2	480	480	292.89	53.98	217	0	0	1	1
837	2	82	24.97	0	0	1	0	0	1	0	0	0	0	0	0	20	0	14.1	62	97	1	14	2	180	560	238.26	62.15	165	0	0	1	1
839	2	60	14.34	0	0	1	0	1	0	0	0	1	1	0	0	46	1	7.4	56	102	1	11	2	204	431	258.79	61.72	145	0	0	1	1
840	2	47	25.24	0	0	0	0	0	0	0	0	0	0	0	0	30	17	15	20	46	1	15	2	132	436	307	102.6	132	0	0	1	2
843	2	65	24.22	0	0	1	1	1	0	0	0	0	0	0	0	36	2	12.3	60.2	50.4	1	13	2	291	414	263.86	80.45	112	0	0	1	1
845	2	74	24.44	0	1	1	0	0	0	0	0	0	0	0	0	52	6	15	57	107.3	1	15	2	707	707	220.11	119.92	91	0	0	1	1
846	2	73	21.48	0	1	0	1	0	0	0	0	0	1	0	0	42	1	14.2	91	59	1	13	2	482	482	254.79	40.66	151	0	0	1	1
847	1	60	20.34	1	0	0	0	0	0	0	0	0	1	1	1	37	2	11	45	221	1	11	2	300	300	166.89	38.72	120	0	0	1	1
848	2	42	19.53	0	0	0	0	0	0	0	0	0	0	0	0	71	5	7.9	36	76	1	12	2	200	235	142.05	38.28	91	0	0	1	1
849	2	63	19.47	0	0	1	0	0	0	0	0	1	0	1	1	49	1	12.6	61	79	1	11	2	387	387	149.43	62.41	72	0	0	1	1
850	1	79	19.53	0	0	0	0	0	0	0	0	0	0	0	0	41	0	8.5	21	278	1	11	2	128	219	146.68	18.09	119	0	0	1	1
852	1	41	22.65	0	0	0	0	0	0	0	0	0	0	0	0	46	2	13.9	94	101	1	13	2	206	261	186.61	29.64	121	0	0	1	1
853	1	37	36.75	0	0	0	0	0	0	0	0	0	1	0	0	60	9	15	98	64	1	15	2	280	280	209.37	32.64	149	0	0	1	1
854	1	56	25.39	0	0	0	0	0	1	0	0	0	1	0	0	81	9	10.2	68	61	1	14	2	248	420	244.26	72.09	75	0	0	1	1
856	1	44	22.46	0	0	0	0	0	0	0	0	0	1	0	0	57	5	9.6	95.7	180.2	2	7	2	252	252	146.05	30.8	92	0	0	1	1
857	2	71	22.06	0	0	1	1	0	0	1	0	0	1	0	0	25	3	11	49	54	2	17	2	281	295	181.18	45.93	82	0	0	1	1
858	1	60	28.23	0	0	0	0	1	0	0	0	0	1	0	0	28	2	7.2	32	278	1	11	2	510	510	315.74	57.59	178	0	0	1	1
859	1	61	20.28	0	0	0	1	0	0	0	0	1	1	1	1	85	18	15	79	58	1	12	2	394	394	227.5	108.83	54	1	0	1	1
860	2	78	17.9	1	0	0	0	0	0	0	0	1	0	0	0	61	3	10.4	29	299	1	9	2	380	380	172.06	37.07	112	0	0	1	1
868	1	75	21.47	0	0	1	1	0	0	0	0	0	0	0	0	51	6	11.4	78	68	1	13	2	323	396	235.67	64.19	161	0	0	1	1
869	2	54	21.1	0	0	0	0	0	0	0	0	0	0	0	0	34	1	7.7	31	628	1	12	2	316	316	154.61	40.48	99	0	0	1	1
870	2	81	20.2	0	0	1	1	0	0	0	0	1	1	0	1	33	2	8.7	56	118	2	8	2	367	367	259	36.53	187	0	0	1	1
871	1	76	22.04	0	0	0	0	0	0	0	0	0	1	0	0	51	5	4.8	34	257	2	6	2	349	349	160.06	47.33	103	0	0	1	1
875	1	71	20.58	0	0	1	1	0	0	0	0	1	1	0	1	34	11	7.4	29	66.5	1	14	1	296	296	197.92	51.93	111	0	0	1	3
888	2	60		0	0	1	1	0	0	0	0	1	1	0	1	47	7	6	30.3	209.8	1	14	1	382	475	339.65	72.89	211	0	0	1	3
889	1	67	22.49	0	0	0	0	0	0	0	0	1	1	1	1	20	3	5.6	78.2	50.3	1	15	2	354	354	198.89	55.15	97	0	0	1	3
890	1	82	20.76	0	0	1	1	0	0	0	0	1	0	0	1	32	1	11	56.8	115.5	1	13	1	258	258	167.68	26.3	101	0	0	1	3
891	1	69	28.83	1	0	1	1	0	0	1	0	1	0	0	1	29	4	9.6	68.8	89.7	1	15	1	286	309	200.74	39.09	126	0	0	1	2
897	1	62	22.86	0	0	1	1	0	0	0	0	1	0	0	1	32	2	10	92.2	74.2	2	11	1	340	340	154.37	45.27	87	0	0	1	3
899	2	81	24.01	0	0	0	0	0	0	0	0	1	1	1	1	33	3	11	69.2	41.9	2	8	1	214	226	144.88	42.13	75	0	0	1	3
900	2	57	31.25	0	0	0	0	0	0	0	0	0	1	0	0	43	2		26.6	62.6	2	15	1	187	350	217	61.44	102	0	0	1	3
901	1	61	24.09	0	0	1	0	0	0	0	0	1	0	1	0	70	10	18.7	100.3	62.6	2	12	1	263	263	147.79	28.28	99	0	0	1	3
902	1	80	24.02	0	0	0	0	0	0	0	0	1	0	0	1	35	3	14.9	69.3	324.1	2	15	1	153	320	192.4	81.6	64	1	0	1	3
903	2	66	28.67	0	0	1	0	0	0	0	0	0	1	0	0	50	2	9.2	31.1	170	2	14	1	500	500	206.31	111.87	34	1	1	1	3
907	1	78	21.77	0	0	1	1	0	0	0	0	1	0	0	1	59	2	11.4	23.8	89.6	2	12	1	221	383	218.5	69.69	65	1	0	1	3
908	1	69	23.12	0	0	1	1	0	0	0	0	1	0	0	1	46	4	7.1	72.7	47.8	2	11	1	202	311	154.47	40.49	94	0	0	1	3
911	1	48	24.09	0	1	1	1	0	0	0	0	0	1	1	1	34	8	8.6	29.5	409.6	2	15	1	1167	1167	278.69	150.66	90	0	0	1	3
913	1	67	19.72	1	0	1	1	1	0	0	0	1	1	0	1	17	1	9.5	61.7	33.1	2	13	1	228	265	180.69	42.28	115	0	0	1	1
915	1	79	29.38	1	0	1	1	0	0	0	0	1	0	0	1	39		3.2	38	72.1	2	12	1	355	355	173.82	48.86	105	0	0	1	1
920	1	78	20.72	0	0	0	1	1	1	0	0	1	1	0	0	20	1	9.2	74.4	87.6	2	13	1	589	589	195.69	79.57	113	0	0	1	1
928	2	55	30.86	1	0	1	1	1	0	1	0	1	1	0	0	18	3	12.1	104.5	61.3	2	11	1	412	412	201.29	50.18	100	0	0	1	3
931	2	75	29.12	0	1	1	1	1	0	1	0	1	1	0	1	25		6.3	26.4	62.7	2	17	1	98	587	228.06	99.52	98	0	0	1	1
941	2	65	20.81	0	0	0	0	0	0	0	0	1	0	0	1	45		2.1	75.2	88.3	2	13	1	303	406	250.7	91.3	131	0	0	1	1
942	1	75	18.37	1	0	0	1	1	0	1	1	1	0	1	1	22			46.4	98.7	1	14	1	453	525	206.6	120.88	61	1	0	1	2
945	1	58	25.56	0	0	0	0	0	0	0	0	1	0	0	1	34	4	13.1	43.2	56.9	2	12	1	365	365	197.8	71.16	37	0	1	1	2
947	1	45	17.18	0	0	0	0	0	0	0	0	1	1	1	1	38	5	11.8	73.1	39.6	2	12	1	374	374	162.53	67.56	82	0	0	1	2
965	2	47	22.58	0	0	0	0	0	0	0	0	1	0	0	0	10	2	12.2	89.3	28	2	8	1	363	363	207.16	58.57	90	0	0	1	3
966	2	41	18.36	0	0	0	0	0	0	0	0	1	0	0	1	45	1	14.4	49.6	549	2	8	1	207	207	127.32	21.8	80	0	0	1	3
967	1	60	26.57	0	0	0	0	0	0	0	0	1	1	0	1	27	1	4.9	108	471	2	11	1	270	270	152.68	40.9	93	0	0	1	3
968	2	19	16.61	0	0	0	0	0	0	0	0	1	0	0	0	30	1	15.8	40.3	92.9	2	6	1	232	232	136.89	35.12	90	0	0	1	3
971	2	56	27.06	0	0	0	0	0	0	0	0	1	0	0	0	32	4	8.2	42	183	2	11	1	221	318	175	48.42	90	0	0	1	3
972	1	63	29.4	0	0	1	0	0	0	0	0	1	0	1	1	14	0	9.8	40.3	147.9	2	7	1	360	360	146.68	42.58	54	1	0	1	3
973	1	68	21.48	0	0	0	0	0	0	0	0	1	0	1	1	44	4	9.5	64.3	291	2	6	1	323	323	123.53	32.3	85	0	0	1	3
974	2	42	23.23	0	0	0	0	0	0	0	0	1	0	0	1	47	4	14.5	47.8	124.6	2	18	1	266	323	167.18	63.14	77	0	0	1	3
976	2	43	22.21	0	0	0	0	0	0	0	0	1	0	0	0	35	2	11.3	43.8	101.2	2	10	1	316	316	180.06	59.94	71	0	0	1	3
977	1	68	22.99	0	0	0	1	0	0	0	0	1	1	0	1	44	6	2.6	48.4	64	2	13	1	333	333	153.95	48.57	93	0	0	1	3
978	2	57	25.96	0	0	0	0	0	0	0	0	1	1	0	0	34	1	9.7	54.6	335	2	11	1	285	407	170.37	44.61	96	0	0	1	3
979	1	52	24.45	0	0	0	0	0	0	0	0	1	0	0	0	68	3	7.8	147.9	45.6	2	9	1	243	243	144.95	25.52	105	0	0	1	3
980	2	61	24.03	0	0	0	0	0	0	0	0	1	0	0	0	45	3	12.5	60.3	264	2	10	1	216	216	130.79	25.73	100	0	0	1	3
983	2	74	26.84	0	1	0	0	0	1	0	0	1	1	1	1	47	3	6.7	65.8	326	2	9	1	274	274	135.44	29.25	96	0	0	1	3
984	1	19	22.41	0	0	0	0	0	0	0	0	1	0	0	1	56	6	13.5	130	135	2	10	1	196	289	159.95	38.57	105	0	0	1	3
985	1	47	23.88	0	0	1	0	0	0	0	0	1	1	0	1	21	2	13.6	40.5	63.5	2	9	1	700	700	220.16	96.65	108	0	0	1	3
986	1	59	29.41	0	0	1	1	0	0	0	0	1	1	0	1	33	1	9.8	81.5	122	2	6	1	192	243	141.47	21.91	111	0	0	1	3
993	1	57	21.72	0	0	0	0	0	0	0	0	1	1	0	0	30	3	11.5	55.6	178	2	6	1	330	330	166.26	54.09	89	0	0	1	3
1003	2	66	23.73	0	0	1	0	0	0	0	0	0	0	0	0	31	1	1.6	67.5	207	2	1	1	343	343	219.29	80.9	127	0	0	1	3
1008	1	64	26.83	1	0	0	0	0	0	0	0	1	0	0	1	41	3	5.1	26.3	68	1	13	1	227	389	177.47	101.02	68	1	0	1	3
1009	2	63	25.39	0	0	0	0	0	0	0	0	1	1	0	0	45	1	2.6	71.7	195	2	5	1	251	251	170.37	40.53	109	0	0	1	3
1023	2	65	21.08	0	0	1	0	0	1	0	0	1	1	0	1	30	3	6.4	25	60	1	13	1	159	258	152.94	29.49	115	0	0	1	1
1025	2	61	23.88	0	0	0	0	0	0	0	0	1	0	0	1	15	2	1	48.1	276.8	2	4	1	233	233	130.84	22.63	97	0	0	1	1
1026	2	74	21.26	0	0	1	1	0	0	0	0	0	1	0	1	60	7	12.9	20.8	253	1	15	1	260	260	180.44	44.81	89	0	0	1	1
1027	2	74	28.13	0	0	1	0	0	0	0	0	0	0	0	0	70	3	18.7	45	75	1	11	1	390	390	191.67	42.74	117	0	0	1	1
1030	2	42	27.34	0	0	0	0	0	0	0	0	1	1	0	0	30	2	14.2	29	245	1	10	1	219	219	163.5	26.1	123	0	0	1	1
1031	1	48	29.74	0	0	0	0	0	0	0	0	0	1	0	0	36	2	15.9	45.2	226.7	2	8	1	465	465	173	52.92	117	0	0	1	1
1032	1	58	27.76	0	0	0	1	0	0	0	0	1	1	0	1	20	2	14.8	21	122	1	16	1	303	340	190.69	63.15	107	0	0	1	1
1034	1	73	22.49	0	0	0	1	1	0	0	0	0	0	0	0	47	5	10.4	49	103	1	13	1	263	285	168.79	47.34	112	0	0	1	1
1035	1	90	21.48	0	0	1	0	0	0	0	0	0	1	0	1	38	5	6.7	54	74	1	13	1	190	203	138.24	27.48	80	0	0	1	1
1036	1	70	16.98	1	0	0	0	0	0	0	0	0	1	0	1	38	3	5.1	62	199	1	12	1	158	351	240.58	56.08	87	0	0	1	2
1037	1	59	22.04	0	0	1	0	0	0	0	0	1	1	0	1	43	5	8	73	291	1	10	1	264	264	167.79	32.43	106	0	0	1	1
1039	2	51	13.06	0	0	0	0	0	1	0	0	0	1	0	0	19	3	9	56.7	167	1	11	1	202	216	177.95	27.96	119	0	0	1	2
1040	2	57	22.58	0	0	1	0	0	0	0	0	0	1	1	1	54	9	15.6	57	52	1	11	1	504	504	166.41	61.36	93	0	0	1	1
1041	2	74	25.39	0	0	1	1	0	0	0	0	0	0	0	0	32	4	9.5	42.4	102.2	1	12	2	393	393	221	65.86	120	0	0	1	1
1042	1	50	17.96	0	0	0	1	1	0	0	0	0	0	0	0	10	1	13.3	38	428	1	11	1	134	337	197.74	50.54	121	0	0	1	2
1043	1	69	25.71	1	1	1	0	0	0	0	0	0	1	1	1	53	1	2.6	41	318	1	9	1	303	303	197.5	37.72	109	0	0	1	1
1046	2	65	19.53	0	0	1	0	0	0	0	0	0	0	0	0	75	15	10.8	26	169	1	13	1	390	390	197.5	51	91	0	0	1	1
1047	2	66	22.89	0	0	0	1	0	0	1	0	1	0	0	1	45	5	11.7	51.7	251	1	16	1	690	690	197.75	137.46	19	1	1	1	2
1048	1	69	20.02	1	0	1	1	1	0	0	0	1	1	1	1	40	2	15.4	35	292	1	12	1	338	338	218.28	50.31	93	0	0	1	2
1049	1	26	19.37	0	0	0	1	0	0	0	0	0	1	0	0	25	2	9.6	26	165	1	13	1	895	895	340.89	133.99	102	0	0	1	2
1050	1	61	23.88	1	0	1	1	1	0	0	0	1	1	0	1	40	3	11.4	30.6	72.5	1	14	1	323	468	238.74	96.96	102	0	0	1	2
1051	2	67	24.35	0	0	1	0	0	0	0	0	1	0	0	1	40	5	14.8	33.2	270	1	11	1	322	432	294.21	54.04	91	0	0	1	2
1052	1	65	21.26	0	0	0	0	0	0	0	0	1	0	0	1	26	2	7.7	103	90	1	10	1	266	266	139.78	32.51	76	0	0	1	2
1054	1	84	24.98	1	0	1	1	0	0	1	0	1	0	0	0	52	2	12.2	52	134	1	16	1	267	291	197.89	59.14	82	0	0	1	2
1055	1	70	27.1	0	0	0	1	0	0	0	0	1	0	0	1	46	6	15.1	39	349	1	14	1	297	297	216.63	26.66	181	0	0	1	1
1057	1	70	24.49	0	0	1	0	0	0	0	0	0	0	0	0	39	5	14.2	24	295	1	12	2	427	427	163.26	50.18	108	0	0	1	1
1059	1	57	22.86	1	0	1	0	0	0	0	0	1	0	1	1	45	11	14	53	65	1	14	1	405	405	235.11	64.52	78	0	0	1	2
1060	1	75	26.12	0	0	1	1	0	0	0	0	0	1	0	0	45	12	13.2	61.7	146.2	1	13	1	200	284	197.23	55.87	69	1	0	1	2
1061	2	76	22.86	0	0	1	0	1	0	0	0	1	1	0	0	15	2	7.3	63	85.3	1	9	1	333	333	159.53	52.24	72	0	0	1	1
1063	1	56	19.94	0	0	0	0	0	0	0	0	0	1	0	0	48	9	8.1	83.7	104	2	8	1	253	253	184	39.67	104	0	0	1	1
1065	1	55	25.26	0	0	1	0	0	0	0	0	0	1	0	0	32	4	11.8	121	62	1	16	1	311	377	194.26	56.47	99	0	0	1	1
1066	1	52	20.98	0	0	0	0	0	0	0	0	0	1	1	1	54	3	14	94	227	1	12	1	314	314	146.47	45.01	97	0	0	1	1
1067	1	58	21.34	0	0	1	1	0	0	1	0	0	0	0	0	81	5	8.2	37	357	2	10	1	229	253	152.16	39.67	89	0	0	1	2
1068	1	73	24.22	0	0	1	1	0	0	1	0	1	1	0	0	43	4	10.9	64	138	1	15	1	1108	1108	221.58	172.18	87	0	0	1	2
1070	2	51	18.73	0	1	1	0	0	0	0	0	1	1	1	1	66	9	19.6	33.7	217	1	12	1	318	318	162.22	59.68	79	0	0	1	1
1071	1	78	20.7	0	0	1	1	0	0	0	0	0	0	0	1	46	10	9.4	65.5	129.5	1	14	1	206	326	138.68	40.79	75	0	0	1	2
1072	2	33	38.67	0	0	0	1	0	0	0	0	1	1	0	1	14	2	5.4	45	107	1	16	1	407	407	215.46	50.58	101	0	0	1	2
1076	1	75	22.04	0	0	1	1	0	0	0	0	1	0	0	0	20	3	12.6	32	221	1	12	1	473	473	180.31	133.66	34	1	1	1	2
1082	2	58	24.14	0	0	0	1	0	0	0	0	0	1	0	0	30	1	12.7	46	85	1	11	1	292	292	187	27.06	148	0	0	1	1
1083	1	64	33.87	0	0	1	1	0	0	0	0	0	0	0	1	70	7	13.3	52	88	1	16	1	351	578	282.89	102.18	97	0	0	1	2
1084	1	64	25.06	0	1	1	1	0	0	0	0	0	0	0	1	43	7	14.3	67.6	116.9	1	12	1	220	336	187.95	36.15	121	0	0	1	2
1086	2	75	33.33	0	0	1	0	0	1	0	0	1	1	1	0	42	6	2.4	50	271	2	10	1	267	267	153.11	26.16	125	0	0	1	1
1087	2	71	29.38	0	0	1	1	1	0	0	0	0	0	0	0	47	2	12.8	41	311	1	12	1	170	228	137.15	37.91	62	1	0	1	1
1088	1	54	26.12	0	0	0	0	0	0	0	0	1	1	1	1	62	9	5.3	45	218	1	11	1	426	426	150.53	49.05	98	0	0	1	1
1089	2	45	32.44	0	0	1	0	0	0	0	0	0	0	0	0	41	4	12.6	57	267	1	14	1	202	287	153.5	51.67	70	1	0	1	1
1090	2	47	22.83	0	0	0	0	0	0	0	0	1	0	0	1	60	10	12.4	80.5	110	2	11	1	228	228	138.05	24.07	112	0	0	1	1
1092	1	45	33.03	0	0	1	1	0	0	0	0	0	1	1	1	76	6	18	74.5	79	1	15	1	766	766	402.56	196.17	122	0	0	1	2
1093	2	58	27.06	0	0	1	0	0	0	0	0	1	1	0	0	39	3	12.2	42	222	1	9	1	251	270	128.47	33.27	96	0	0	1	1
1095	1	64	20.08	0	0	1	1	0	0	1	0	1	1	0	1	12	2	1.4	59	96	2	13	1	146	245	121.63	27.96	82	0	0	1	2
1097	1	53	24.8	0	0	0	0	0	0	0	0	1	1	1	1	17	0	7.8	39	204	1	13	1	259	431	246.1	73.7	134	0	0	1	2
1098	2	76	19.53	0	0	1	1	0	0	0	0	0	0	0	1	60	3	13.9	41	501	1	13	1	502	502	232.09	169.39	74	0	0	1	2
1099	1	67	20.31	0	0	1	1	0	0	0	0	1	0	0	0	25	2	4.6	36.9	101.4	1	9	1	282	292	163.16	59.55	73	0	0	1	2
1100	2	52	17.99	0	0	0	0	0	1	0	0	0	1	0	0	40	2	9.5	25	208	1	10	1	307	307	156.41	30.51	107	0	0	1	1
1101	1	58	23.24	0	0	0	0	0	0	0	0	0	1	0	0	45	7	14.3	49	76	1	11	1	249	294	173.05	38.69	107	0	0	1	1
1105	2	25	19.23	0	0	0	0	0	0	0	0	1	1	0	0	52	1	23.7	65.1	224.4	1	11	1	52	247	163.79	28.66	52	1	0	1	1
1107	1	47	23.15	0	0	0	1	0	0	0	0	1	1	0	0	33	2	9.7	29.6	105.6	1	11	1	454	454	230	72.11	109	0	0	1	2
1108	1	76	25.71	0	0	1	1	0	0	0	0	1	1	0	0	11	2	8.1	46	72	1	12	1	310	369	236.16	79.24	79	0	0	1	2
1110	1	60	30.07	0	0	1	1	0	0	0	0	0	1	0	1	34	3	3.7	31.7	123.4	1	9	1	278	357	293	31.11	209	0	0	1	2
1114	1	54	26.12	0	0	0	0	0	0	0	0	1	0	0	1	48	0	6.5	54	49	1	11	1	270	284	159.95	39.92	108	0	0	1	2
1115	1	49	22.86	0	0	0	1	0	0	0	0	0	1	0	0	60	7	11.5	53	133	1	12	1	426	426	200.05	55.53	126	0	0	1	2
1117	1	42	24.22	0	0	0	0	0	1	0	0	0	0	0	0	52	2	11.7	48.1	115.7	1	8	1	252	252	131.32	25.7	93	0	0	1	2
1118	2	70	18.73	0	0	0	1	0	0	0	0	1	1	1	1	6	0	12.5	42.9	72.8	1	13	1	326	326	142.32	37.13	96	0	0	1	2
1120	1	69	26.17	0	0	1	0	0	0	0	0	1	1	0	1	52	2	20.2	88.1	119.4	1	11	1	418	418	213.84	77.68	115	0	0	1	2
1122	1	63	27.55	1	0	0	0	0	0	0	0	0	1	0	1	38	1	10.9	51.6	68.8	1	12	1	373	373	186.32	47.25	116	0	0	1	2
1123	1	76	19.95	1	0	1	1	0	1	0	0	0	0	0	0	6	3	20.3	68	138	1	13	1	317	422	238	84.71	52	1	0	1	2
1124	2	64	26.31	0	0	0	1	0	0	0	0	1	0	0	1	50	2	6	58.5	89	1	13	1	262	359	182.16	70.08	90	0	0	1	2
1125	1	87	19.53	0	0	1	0	0	0	0	0	1	1	0	1	12	1	17.1	55	58	1	13	1	413	413	216.79	76.16	113	0	0	1	2
1131	1	92	29.38	0	1	0	0	0	0	0	0	1	0	0	1	23	1	10.2	92	94	2	10	1	314	314	166.74	48.7	103	0	0	1	2
1132	1	84	26.42	1	1	1	0	0	1	0	0	1	1	0	0	18	4	6.7	82	118	1	12	2	154	236	127.37	18.93	101	0	0	1	2
1134	1	84	22.09	0	0	0	1	0	1	0	0	1	1	0	1	45	5	21.5	54	125	1	13	1	406	547	488.63	44.97	399	0	0	1	2
1135	2	58	46.87	0	0	1	1	0	0	0	0	1	1	0	1	15	0	9	46.3	364	1	12	1	227	407	191.32	64.22	109	0	0	1	2
1136	2	54	33.33	0	0	1	1	0	0	1	0	1	1	0	1	15	3	0.8	53	491	2	11	1	233	233	162	32.84	99	0	0	1	2
1139	1	69	22.23	0	0	0	1	0	1	0	0	1	0	0	0	39	6	15.1	55	164	2	7	1	348	370	254.47	46.28	178	0	0	1	2
1143	2	62	36.89	1	0	1	0	0	0	0	0	1	1	1	1	59	6	14.5	49	83	1	13	1	450	562	338.74	129.8	166	0	0	1	3
1144	2	86	23.52	0	0	1	1	0	1	1	0	0	1	0	1	32	3	12.2	71	30	1	13	1	62	348	141.29	80.59	62	1	0	1	3
1145	2	69	37.97	0	0	1	1	0	0	0	0	1	1	0	1	32	5	9.9	43	71	1	12	1	643	643	296.62	180.82	67	1	0	1	3
1146	1	46	21.73	0	0	0	0	0	0	0	0	1	0	1	1	22	0	6.2	32	120	1	9	1	261	261	145.22	41.3	86	0	0	1	3
1147	1	43	24.22	0	0	0	0	0	0	0	0	0	1	0	0	32	1	14.9	39	545	1	13	1	189	330	169.21	66.71	96	0	0	1	2
1148	1	79	20.2	0	0	1	0	0	0	0	0	1	1	0	0	29	2	5.6	30	302	1	10	1	355	364	142	74.11	68	1	0	1	3
1149	2	80	26.7	0	0	1	0	0	0	0	0	1	1	0	1	63	5	8.1	75	78	1	13	1	296	296	175.82	39.89	116	0	0	1	3
1150	2	62	30.47	0	0	1	0	0	0	0	0	0	0	0	0	22	2	15.1	68	157	1	10	1	371	371	187.89	78.52	102	0	0	1	2
1151	1	53	23.32	0	0	1	0	0	0	0	0	1	1	0	1	41	3	11.5	33	443	1	12	1	415	415	207	66	106	0	0	1	3
1152	1	84	23.53	0	0	1	0	0	0	0	0	1	1	0	1	44	5	18	38	542	1	16	1	230	600	416.43	132.65	213	0	0	1	3
1154	1	68	26.56	0	0	1	0	0	0	1	0	1	0	1	1	38	5	6.4	28	73	1	15	1	232	389	251.31	70.98	150	0	0	1	3
1155	1	77	22.23	0	0	1	0	0	0	0	0	0	1	0	0	25	1	12	28	92	1	13	1	180	303	195.26	47.36	105	0	0	1	3
1156	1	55	28.37	0	0	1	1	0	0	0	0	1	1	0	1	46	8	12.2	63	159	1	15	1	255	297	245.53	22.61	195	0	0	1	3
1157	1	55	15.92	0	0	1	1	0	0	0	0	1	1	0	1	24	1	6.9	35	151	1	9	1	244	502	250.07	62.07	107	0	0	1	3
1158	1	69	26.63	0	0	1	1	0	0	0	0	1	1	0	1	45	9	15.1	71	61	1	15	1	148	270	221	26.44	148	0	0	1	3
1159	2	64	22.03	0	0	1	1	1	0	0	0	1	0	1	1	26	1	13	45	202	1	12	1	241	344	230.43	50.63	155	0	0	1	3
1160	1	47	25.16	0	0	0	0	0	0	0	0	0	0	0	0	47	2	12.6	25	286	1	13	1	200	284	185.77	51.48	104	0	0	1	3
1161	2	70	24.61	0	0	1	1	0	0	0	0	1	1	0	1	33	6	8.7	46	91	1	14	1	421	421	258.21	70.41	135	0	0	1	3
1162	2	73	17.78	0	0	1	1	1	0	0	0	1	1	0	1	20	3	4.7	26	248	1	8	1	415	497	256.89	73.87	133	0	0	1	3
1163	1	77	26.04	1	0	1	0	0	0	0	0	1	1	0	1	17	2	9.9	58	41	1	14	1	213	350	217.5	78.5	81	0	0	1	3
1164	1	81	21.67	1	0	1	0	0	0	0	0	1	1	0	1	33	3	10.3	45	288	1	13	1	242	242	138	34.8	97	0	0	1	3
1165	2	46	32.05	0	0	1	1	0	0	0	0	0	1	0	0	19	3	8.5	34	98	1	15	1	279	434	321.3	65.1	208	0	0	1	3
1166	1	23	15.98	0	0	0	0	0	0	0	0	1	1	0	0	26	2	11.7	33	128	1	10	1	290	359	202.37	64.85	99	0	0	1	3
1168	1	71	24.74	0	0	1	1	0	0	0	0	1	1	0	1	32	2	9.3	87	112	1	14	1	311	391	244.85	71.81	135	0	0	1	3
1169	1	72	16.26	0	0	0	0	0	0	0	0	1	0	1	1	47	2	7.2	39	118	1	9	1	229	229	127.78	23.46	81	0	0	1	3
1170	2	72	25.78	0	0	0	0	0	0	0	0	1	0	0	1	37	3	17.6	44	181	1	12	1	335	335	169	47.54	96	0	0	1	3
1173	1	56	22.84	0	1	0	1	0	0	0	0	1	1	1	1	190	11	5.5	44	123	1	10	1	303	303	159.77	41.29	68	1	0	1	3
1175	2	27	19.2	0	0	0	0	0	0	0	0	0	0	0	0	25	2	12.4	49	452	1	8	1	253	253	147.86	29.1	101	0	0	1	3
1177	1	63	25.14	1	0	0	1	0	0	0	0	0	0	1	1	44	7	0.9	50	271	1	9	1	413	413	269.21	45.95	201	0	0	1	3
1178	2	51	22.85	0	0	0	0	0	0	0	0	0	0	0	0	38	2	14	54	262	1	14	1	287	287	184.83	43.28	125	0	0	1	3
1179	1	64	19.47	0	0	0	1	0	0	0	0	1	0	0	1	8	1	20.9	98	58	1	11	1	256	256	143.77	27.49	76	0	0	0	3
1181	1	74	25.33	0	0	0	0	0	0	0	0	0	0	0	1	14	1	11.6	43	190	1	11	1	230	230	143.53	23.93	88	0	0	1	3
1182	1	74	14.36	0	0	0	0	0	1	0	0	0	0	0	1	28	0	8.4	70	56	1	10	1	170	206	134	32.38	81	0	0	1	3
1183	1	60	21.6	0	0	1	0	0	1	0	0	0	0	1	1	19	0	11	41	198	1	11	1	318	318	187.93	59.66	50	1	0	1	3
1185	1	85	21.67	0	0	1	1	0	0	1	0	1	0	0	1	10	1	8.2	60	114	1	17	1	275	275	163.38	53.97	91	0	0	1	3
1187	1	60	20.12	0	0	0	1	0	0	0	0	1	1	1	1	21	0	12.3	63	101	1	8	1	451	451	219.28	57.59	117	0	0	1	3
1189	2	57	24.41	1	0	1	0	0	0	1	0	1	1	0	1	43	1	8.9	41	87	1	16	1	152	261	129.53	34.87	58	1	0	1	3
1190	1	77	24.49	1	0	1	1	0	0	0	0	1	1	0	1	52	3	16.7	116	75	1	13	1	43	308	232.29	64.16	43	1	0	1	2
1191	1	62	23.21	0	0	1	0	0	0	0	0	1	1	0	1	50	4	19.5	45	160	1	17	1	208	403	219	74.94	137	0	0	1	3
1193	2	63	18.89	0	0	1	0	0	0	0	0	0	0	0	0	35	1	10.8	26	71	1	15	1	297	297	161.69	59.73	50	1	0	1	3
1194	1	55	22.66	0	0	1	1	0	0	0	0	1	1	1	1	57	2	12.5	63	89	1	12	1	332	332	167.31	36.05	120	0	0	1	3
1195	1	70	17.63	0	0	0	1	0	1	0	0	0	0	0	1	38	3	8.9	77	155	1	11	1	251	259	147.6	46.53	80	0	0	1	3
1197	1	79	19.03	0	0	0	0	0	1	0	0	0	1	0	1	19	1	8.5	52	362	1	8	1	246	246	126.23	30.28	86	0	0	1	3
1198	1	62	27.51	0	0	1	1	0	0	0	0	1	1	1	1	66	14	17.3	37	174	1	13	1	393	393	193.75	88.44	107	0	0	1	3
1199	1	57	16.21	0	0	0	0	0	0	0	1	0	0	0	1	38	5	17.5	51	86	1	10	1	185	373	204.15	61.73	109	0	0	1	3
1201	1	64	23.36	0	0	1	1	0	0	0	0	1	0	0	1	53	4	13.1	69	104	1	12	1	399	399	269.47	35.49	203	0	0	1	3
1202	1	49	24.49	0	0	0	0	0	0	0	0	1	1	1	1	32	2	14	39	175	1	9	1	343	343	139.06	37.74	100	0	0	1	3
1203	1	72	21.11	0	0	0	0	1	0	0	0	1	1	0	0	50	2	13.9	55	361	1	9	1	243	385	157.79	47.21	90	0	0	1	3
1204	1	80	16.26	0	0	0	0	0	0	0	0	1	0	0	1	48	3	13.2	22	405	1	11	1	193	255	171.91	30.99	128	0	0	1	3
1205	1	70	21.09	0	0	0	0	0	0	0	0	1	0	0	1	97	11	12.2	50	290	1	11	1	263	551	354.68	83.6	248	0	0	1	3
1207	1	55	25.06	0	0	0	0	0	0	0	0	1	1	1	1	29	4	4.5	109	77	1	13	1	290	397	279.88	65.94	103	0	0	1	3
1209	1	54	27.92	0	0	1	0	0	1	0	0	1	1	0	0	7	2	16.1	51	80	1	12	1	153	198	147.06	13.95	125	0	0	1	3
1212	1	82	18.51	0	0	1	0	0	0	0	0	1	1	0	1	18	0	9.2	24	208	1	7	1	298	298	129.06	47.84	81	0	0	1	3
1213	1	36	24.9	0	0	0	0	0	0	0	0	0	1	0	0	70	11	14.8	78	73.7	1	12	1	334	399	253.22	53.73	111	0	0	1	1
1214	1	48	25.35	0	0	1	0	0	0	0	0	0	0	0	0	58	5	13.7	45.5	149.4	1	10	1	376	376	160.57	78.53	84	0	0	1	3
1219	2	65	27.1	0	0	1	1	0	0	1	0	1	1	0	1	16	1	5	36.9	91.7	2	14	2	460	469	213.06	94.09	75	0	0	1	1
1222	1	48	23.44	0	0	0	0	0	0	0	0	1	0	1	1	67	4	9.7	41.3	109.3	2	10	2	494	494	214.2	70.13	123	0	0	1	3
1224	1	38	20.55	0	0	0	1	0	0	0	0	0	1	0	1	28	0	9.3	83.8	422.6	1	12	1	398	398	226.94	69.29	117	0	0	1	3
1225	1	44	26.73	0	0	0	0	0	0	0	0	0	1	0	0	65	4	15.9	111.3	148.8	1	12	1	484	484	161.18	64.84	98	0	0	1	3
1227	1	65	20.94	0	0	0	0	0	0	0	0	1	1	1	1	56	9	10.9	29.9	59.6	1	15	1	420	420	304.29	47.39	199	0	0	1	3
1230	1	47	23.66	0	0	0	0	0	0	0	0	0	1	0	0	44	0	16.5	40	160.6	1	13	1	337	561	279.77	113.91	77	0	0	1	1
1231	1	60	24.49	0	0	0	1	0	0	0	0	0	0	0	1	36	1	12.6	61.7	80.2	1	16	1	341	391	139.21	69.34	70	1	0	1	3
1233	1	57	24.09	0	0	1	0	0	0	0	0	1	0	1	1	70	4	10.9	42.4	128.5	2	11	1	325	325	180.16	41.94	82	0	0	1	3
1239	1	76	25.83	0	0	0	1	0	1	0	0	1	1	0	1	36	2	15.2	178.7	145.3	2	9	2	299	337	243.95	39.65	109	0	0	1	3
1251	2	58	31.25	0	0	1	1	0	0	0	0	0	0	1	1	15	0	16.4	49	509.6	1	9	1	365	390	190.88	68.19	119	0	0	1	3
1269	1	48	23.84	0	0	1	0	0	0	0	0	0	0	0	1	40	6	12.8	91	54	1	8	1	334	538	328.89	131.17	115	0	0	1	3
1271	1	45	22.49	0	0	0	0	0	0	0	0	0	1	0	1	47	3	15	72	100	1	9	2	398	398	185.42	50.68	108	0	0	1	3
1276	1	52	29.41	0	0	1	1	0	0	0	0	1	1	0	0	30	0		97.3	127.8	1	15	1	282	282	171.64	61.07	69	1	0	1	1
1277	2	48	31.04	0	0	1	1	0	0	1	0	1	1	0	0	37	6	2.5	39	99	2	12	1	197	225	181.63	23.44	112	0	0	1	3
1279	1	75	28.41	0	0	0	1	0	0	0	0	0	1	0	1	43	2	10.4	76	60	1	12	1	299	404	290.38	56.97	190	0	0	1	3
1281	1	63	25.25	0	0	1	0	0	0	0	0	1	1	1	1	65	3	8.1	79.7	268.3	1	11	1	310	311	194.27	45.06	140	0	0	1	3
1283	2	39	19.83	0	0	0	0	0	0	0	0	0	1	0	0	14	0	12.5	76	126	2	7	1	96	330	189.53	62.77	90	0	0	1	3
1284	1	54	25.71	0	0	0	0	0	0	0	0	1	1	0	1	22	0	9.7	78	345	2	11	1	374	374	168.42	60.32	90	0	0	1	3
1291	2	60	20.32	0	0	0	1	0	0	0	0	0	0	0	1	46	2	7.5	98.7	66	2	12	1	79	249	151	47.71	79	0	0	1	2
1293	2	43	24.61	0	0	0	0	0	0	0	0	0	1	0	0	43	1	17	86	72.7	1	13	2	268	373	242.29	80.82	125	0	0	1	2
1294	2	29	24.39	0	0	0	0	0	0	0	0	0	1	0	0	33	2	14.2	85	38	2	8	2	257	257	202	28.25	158	0	0	1	2
1297	2	68	27.97	0	1	1	1	1	1	1	0	0	1	0	1	60	7	10.4	86.2	139	2	15	2	169	374	193.91	42.08	124	0	0	1	2
1302	2	29	17.85	0	0	0	0	0	0	0	0	0	0	0	0	16	1	12.9	66	183.9	2	6	2	315	315	171.5	46.5	110	0	0	1	2
1313	2	82	22.96	0	0	1	1	0	0	0	0	0	0	0	1	33	1	11.3	74.5	58.6	2	14	2	654	654	238.7	138.58	38	1	1	1	2
1326	1	67	20.2	0	0	0	1	0	1	0	0	1	1	0	1	32	1	12.9	83.5	277.8	1	8	1	281	284	199.94	31.95	118	0	0	1	2
1327	1	64	23.67	0	0	0	0	0	0	0	0	0	0	0	0	60	5	9.5	84.9	102.7	2	4	1	283	283	173.71	28.64	132	0	0	1	2
1328	1	73	22.2	0	0	0	0	0	0	0	0	1	0	0	0	20	1	9.8	91.6	52.9	1	12	1	371	371	220.26	90.28	57	1	0	1	2
1333	1	60	23.03	0	0	0	1	0	0	0	0	1	1	0	0	33	1	13.4	68.1	104.6	1	11	1	274	274	198	27.37	95	0	0	1	2
1335	1	69	24.39	0	0	0	0	0	0	0	0	1	1	1	1	30	0	4	39.2	131.3	1	10	1	374	374	180.37	59.14	116	0	0	1	2
1337	1	54	25.95	0	0	0	0	0	0	0	0	1	1	0	1	75	15	8.1	51.6	208.5	1	12	1	423	423	251.44	71.45	99	0	0	1	2
1338	2	41	18.42	0	0	1	0	0	0	0	0	0	1	0	0	32	3	9.9	13.7	261.1	2	6	1	288	288	151.74	39.61	103	0	0	1	2
1340	2	80	28.15	0	0	1	1	0	0	0	0	1	1	0	1	17	1	8.6	42	65	1	12	1	313	373	210.88	69.83	113	0	0	1	2
1343	1	53	25.25	0	0	0	0	0	0	0	0	1	1	0	0	30	3	8.4	24.7	200.6	2	6	1	369	369	177.27	41.12	123	0	0	1	2
1347	2	30	23.88	0	0	0	0	0	0	0	0	1	1	0	0	40	2	13.8	84.2	87.9	1	12	1	229	358	193.67	72.33	83	0	0	1	2
1349	1	79	20.05	1	0	0	0	1	0	1	0	1	0	0	1	36	5	7.6	63	89.7	2	12	1	152	305	175.32	48.37	106	0	0	1	2
1352	2	34	17.67	0	0	0	0	0	0	0	0	1	1	0	0	20	5	14.9	23.2	207.2	2	6	1	305	305	163.5	46.44	45	1	0	1	2
1354	1	52	25.06	0	0	0	0	0	0	0	0	1	1	1	1	27	4	3	88.2	50.9	2	9	1	350	350	162	56.18	103	0	0	1	2
1356	1	20	29.04	0	0	0	0	0	0	0	0	1	1	1	1	41	1	14.9	89	50	1	12	1	386	386	133.74	45.77	86	0	0	1	2
1358	2	56	22.1	0	0	1	0	1	1	0	0	1	0	0	0	27	1	15	115	107	1	9	1	306	306	148	32.32	109	0	0	1	2
1366	1	64	29.41	0	0	0	0	0	0	0	0	1	1	1	1	43	2	6.9	65	90	1	13	2	170	407	181.68	51.5	112	0	0	1	2
